# Supplementary material for: LncRNAs Are Differentially Expressed between Wildtype and Cell Line Strains of African Trypanosomes
Source: Noncoding RNA. 2022 Jan 12;8(1):7. doi: 10.3390/ncrna8010007 (PMC8788480; doi:10.3390/ncrna8010007)
Supplement: Supplementary file 1 [file ncrna-08-00007-s001.zip]

Archive with 6 entries (6 files):
- Supplementary data 1.xlsx
- Supplementary data 2.xlsx
- Supplementary data 3_.xlsx
- Sup_figure1_PCA_plot.tif
- Sup_figure2_venn_nc1.tif
- Sup_figure3_melt_curves.tif
