# Supplementary material for: LncRNAs Are Differentially Expressed between Wildtype and Cell Line Strains of African Trypanosomes
Source: Noncoding RNA. 2022 Jan 12;8(1):7. doi: 10.3390/ncrna8010007 (PMC8788480; doi:10.3390/ncrna8010007)
Supplement: Supplementary file 1 [file ncrna-08-00007-s001.zip › Supplementary data 1.xlsx]

## Sheet: Sheet1
BioProject ID	RNA-seq ID	Cell line or wildtype	Source
PRJEB19907	ERR1883119	Cell line	Cultured bloodstream slender form
	ERR1883120	Cell line	Cultured bloodstream slender form
	ERR1883121	Cell line	Cultured bloodstream stumpy form
	ERR1883122	Cell line	Cultured bloodstream stumpy form
PRJEB11801	ERR1141791	Cell line	Mouse blood
	ERR1141792	Cell line	Mouse blood
	ERR1141793	Cell line	Mouse fat
	ERR1141794	Cell line	Mouse fat
	ERR1141795	Cell line	Mouse fat
PRJEB18524	ERR1750010	Wildtype	Human blood
	ERR1750011	Wildtype	Human blood
	ERR1750012	Wildtype	Human blood
PRJEB18523	ERR1749994	Wildtype	Human cerebrospinal fluid
	ERR1749995	Wildtype	Human cerebrospinal fluid
	ERR1749996	Wildtype	Human cerebrospinal fluid
	ERR1749997	Wildtype	Human cerebrospinal fluid
	ERR1749998	Wildtype	Human cerebrospinal fluid
	ERR1749999	Wildtype	Human cerebrospinal fluid
	ERR1750000	Wildtype	Human cerebrospinal fluid
	ERR1750001	Wildtype	Human cerebrospinal fluid
	ERR1750002	Wildtype	Human cerebrospinal fluid
	ERR1750003	Wildtype	Human cerebrospinal fluid
	ERR1750004	Wildtype	Human cerebrospinal fluid
	ERR1750005	Wildtype	Human cerebrospinal fluid
	ERR1750006	Wildtype	Human cerebrospinal fluid
PRJEB23278	ERR2188061	Wildtype	Human blood, then 2 mouse passages, then rat
	ERR2188062	Wildtype	Human blood, then 2 mouse passages, then rat
	ERR2188063	Wildtype	Human blood, then 2 mouse passages, then rat
	ERR2188064	Wildtype	Human blood, then 2 mouse passages, then rat
	ERR2188065	Wildtype	Human blood, then 2 mouse passages, then rat
	ERR2188066	Wildtype	Human blood, then 2 mouse passages, then rat
	ERR2188067	Wildtype	Human blood, then 2 mouse passages, then rat
	ERR2188068	Wildtype	Human blood, then 2 mouse passages, then rat
