# Supplementary material for: LncRNAs Are Differentially Expressed between Wildtype and Cell Line Strains of African Trypanosomes
Source: Noncoding RNA. 2022 Jan 12;8(1):7. doi: 10.3390/ncrna8010007 (PMC8788480; doi:10.3390/ncrna8010007)
Supplement: Supplementary file 1 [file ncrna-08-00007-s001.zip › Supplementary data 2.xlsx]

## Sheet: Sheet1
Top 15 lncRNAs highly expressed in CL	Top 15 lncRNAs highly expressed in WT	Top 15 highly differentially expressed lncRNAs
TbLNC00010	TbLNC00088	TbLNC00215
TbLINC00090	TbLNC00271	TbLNC00213
TbLNC00101	TbLNC00336	TbLNC00182
TbLNC00177	TbLNC00188	Tb11.NT.84:ncRNA
TbLNC00009	TbLNC00198	TbLNC00086
TbLNC00182	TbLNC00327	TbLNC00309
TbLNC00347	TbLNC00125	Tb927.9.4960:mRNA
TbLNC00041	TbLNC00267	TbLNC00315
TbLNC00355	TbLNC00151	Tb927.3.3240:mRNA
TbLNC00329	TbLNC00269	Tb927.2.3420:mRNA
TbLNC00214	TbLNC00419	TbLNC00012
TbLNC00212	TbLINC00044	Tb927.9.3010:mRNA
TbLNC00089	TbLNC00041	TbLNC00009
TbLNC00017	TbLNC00101	Tb927.9.4750:mRNA
TbLNC00159	TbLNC00268	TbLNC00134
