# Supplementary material for: LncRNAs Are Differentially Expressed between Wildtype and Cell Line Strains of African Trypanosomes
Source: Noncoding RNA. 2022 Jan 12;8(1):7. doi: 10.3390/ncrna8010007 (PMC8788480; doi:10.3390/ncrna8010007)
Supplement: Supplementary file 1 [file ncrna-08-00007-s001.zip › Supplementary data 3_.xlsx]

## Sheet: Sheet1
Transcript_id	Mono/multi-exonic	Primer F/R
TbLNC00418	Monoexonic	F	CATCGTGCAACTCCGTCTA
		R	CCGGCGGCTGAGAATTA
TbLINC00030	Monoexonic	F	CCTTTCCACCCTGTCTCTTG
		R	AGGACTTCTGCTTGCTCTG
TbLINC00054	Monoexonic	F	GAAGAGACGCACCCTCATAC
		R	AACCTTCGCTTCCACTACTC
TbLNC00355	Multiexonic	F	CTGCATGGTGCTATCCTTCT
		R	CGGTTATCTGCGGGTTATCT
TbLNC00041	Multiexonic	F	GTATGGCCAACCCATTTGAGA
		R	GGCATGAAGGTTGTGGGTAATA
Tb927.11.10190 (reference gene)	Monoexonic	F	GAGCGTGTGACTTCCGAA
		R	AGGAACTGTCACGGAGTTTG
